# Supplementary material for: Vitamin D Nutritional Status in the Middle East and North Africa Region: A Systematic Review and Meta-analysis
Source: Curr Dev Nutr. 2025 Oct 21;9(11):107577. doi: 10.1016/j.cdnut.2025.107577 (PMC12666523; doi:10.1016/j.cdnut.2025.107577)
Supplement: multimedia component 1 [file mmc1.xlsx]

## Sheet: Supp Table 1
Machuron et al. Vitamin D nutritional status in the Middle East and North Africa region: a systematic review and meta-analysis
		Supplementary table 1: queries used for the literature search in each database. Additional and cross-reference searches were performed in addition for potentially missed out studies.
		PubMed® ("vitamin D" OR cholecalciferol OR 25-hydroxyvitamin) AND (deficiency OR sufficiency OR insufficiency OR hypovitaminosis) AND (population OR national OR survey OR epidemiolog*) AND ("Middle-East" OR Arabia OR Gulf OR "Gulf countries" OR Africa OR Oman OR Qatar OR Emirates OR Iran OR Kuwait OR Bahrain OR Iraq OR Turkey OR Tunisia) NOT (review OR hospitalized OR patients[Title] OR cancer OR…
		Cochrane Vitamin D OR cholecalciferol OR hydroxyvitamin in Title Abstract Keyword AND deficiency OR sufficiency OR insufficiency OR hypovitaminosis in Title Abstract Keyword AND adults OR children OR survey in Title Abstract Keyword in Title Abstract Keyword AND Middle East OR Arabia OR Gulf OR Oman OR Qatar OR Emirates OR Iran OR Kuwait OR Bahrain OR Turkey OR Iraq OR Tunisia in Title Abstract K…
		TheLens (title:("vitamin D" OR cholecalciferol OR 25-hydroxyvitamin)) AND (abstract:(deficiency OR sufficiency OR insufficiency OR hypovitaminosis)) AND (abstract:("Middle-East" OR Arabia OR Gulf OR Oman OR Qatar OR Emirates OR Iran OR Kuwait OR Bahrain OR Turkey OR Iraq OR Tunisia OR Egypt OR Africa)) AND (abstract:(population OR national OR survey OR epidemiolog*)) NOT (title:(review OR patient…

## Sheet: Supp Table 2
	GENERAL INFORMATION								STUDY DESIGN								SUBJECTS															VITAMIN D
	First Author	Year	Title	Journal & Issue	Country	Affiliation	Topic	Objectives	Type of study	Geographical area	Data source	Recruitment setting	Recruitment period or data date	Sampling method	Recruitment method	Representative?	Target population	Population characteristics	Baseline codition	N	Gender (F/M)	Age (y)			Eligibility		BMI (kg/m²)					Cut-offs (nmol/L)				Measurement method		Average (mean ± SD) circulating level of 25(OH)D (nmol/L)	Median (IQR or range) circulating level of 25(OH)D (nmol/L)	Stratification [mean (SD) or median (IQR or range), in nmol/L]				Deficiency prevalence
																						Mean ± SD	Range	Stratification	Inclusion criteria	Exclusion criteria	Average ± SD	Median ± IQR	Females	Males	N (%) obese (≥ 30 kg/m²)	Severe deficiency	Deficiency	Insufficiency	Sufficiency	Acronym	Technique			By gender	By age	By season	Others	Whole sample	By age	By gender	Severe deficiency	Deficiency	Insufficiency
PUBMED	Al-Daghri	2018	The association of serum 25-OH vitamin D with0 asthma in Saudi adults	Medicine (2018) 97:36(e12286)	KSA	Biochemistry Department, College of Science, King Saud University, Riyadh	Asthma	aims to explore the differences and correlations of serum 25(OH)D among Saudi adults with and without asthma	Cross-sectional	Riyadh	Biomarker Screening in Riyadh (BSR) program database	Home	NM	Patients were recruited randomly from their homes using the cluster sampling strategy. They were invited to visit the nearest primary healthcare center (PHCC). These centers span the entire Riyadh region. The population of each PHCC was taken as a cluster, and the allocations of the required numbers of patients were proportional to the populations served by the PHCCs.		Yes	Adults		Subjects with or without asthma	711 (w/o asthma)	387/324	27.1 ± 0.5	18-50	None	NM	NM	26.2 ± 0.2					NA	< 25	25 to 75	> 75	ECLIA	electrochemiluminescence immunoassay	38.2 ± 0.8	NM
	AlFaris	2019	Vitamin D Deficiency and Associated Risk Factors in Women from Riyadh, Saudi Arabia	Scientific Reports | (2019) 9:20371	KSA	3King Saud Medical City, P.O. Box 3897, Riyadh, 11196, Saudi Arabia	Vit D deficiency risk factors	to assess vitamin D deficiency and associated risk factors in women living in Riyadh, Saudi Arabia	Cross-sectional	Riyadh	Present study	Gynecology clinic at the King Saud Medical City	May 2015 to June 2016	systematic random sampling method was used to recruit the study sample from women who came for a follow-up examination	Data were collected from the participants directly by trained nutritionists	No	Adult women		Healthy	166	100%/0%	NM	30-65	30–49 y: 95 (57.2%) 50–65 y: 71 (42.8%)	women aged 30–65 years, living in Riyadh; Saudi Arabia (latitude 24.7°N)	diagnosed with any medical disorder or taking any medications that interfere with vitamin D status					103 (62%)	< 25	< 50	50-75	≥ 75	RIA	radioimmunoassay	51,75 ± 33	42,25 ± 43					0.602					0.199
	Alfhili	2022	Patterns of 25-Hydroxyvitamin D3, Calcium Status, and Anemia in the Saudi Population: A Cross-Sectional Study	Life 2022, 12, 2119.	KSA	Department of Clinical Laboratory Sciences, College of Applied Medical Sciences, King Saud University, Riyadh 12372, Saudi Arabia	Anemia	to further characterize the influence of age and gender on the interplay among vitamin D, Ca2+ status, and anemia in the Saudi population	Cross-sectional		Al-Borg Medical Laboratories database	NM	2014-2020	NM	NM	No	All	NM	NM	14229	8274/5955		3–110	0-17 (430/435) 18-39 (4320/2358) 40-64 (2870/2599) 65-110 (629/563)	NM	Subjects with missing information necessary for a particular analysis were excluded							< 50	50-75	≥ 75		NM	Females: 16.5 ± 0.11 Males: 16.6 ± 0.12			0-17 y: 15.70 ± 0.30 18-39 y: 16.07 ± 0.11 40-64 y: 17.14 ± 0.14 65-110 y: 17.73 ± 0.32
	AlQuaiz	2020	Association between standardized vitamin 25(OH)D and dyslipidemia: a community-based study in Riyadh, Saudi Arabia		KSA	2King Saud University-Medical College -Department of Family and Community Medicine, Riyadh, Kingdom of Saudi Arabia	Dyslipidemia	to determine the association between standardized 25(OH) vitamin D levels and lipid profiles in healthy Saudi males and females in Riyadh, Saudi Arabia.	Cross-sectional	Riyadh	Women in Saudi Arabia Health Examination Survey, (WISHES project)	18 PHCs	December 2014 to August 2015	18 randomly selected (https://www.random.org/) primary health care centers (PHCCs) from the five administrative regions of Riyadh City (north, east, west, south, and central).	* advertisements placed at the selected PHCCs and at the nearest major shopping malls, distributing invitation pamphlets among patients/attendants, and making announcements through the local mosque. *Five Government institutions (technical institutes, college/university, and social organizations) were selected to identify and enroll eligible participants.	Yes	Adults	Saudi citizen	Healthy	1717	1064/653	39.5 ± 9.0	30-75	Females: 39.1 ± 8.3 Males: 40.1 ± 10.2	Saudi adults, 30-75 y	hypercholesterolemia, on lipid-lowering drugs (n = 690), diabetes mellitus (n = 679), thyroid gland disorders (n = 220), liver or renal disease (n= 33), osteoporosis (n = 261), history of CVD (n= 66) Pregnant women, non Saudis	30.0 ± 6.3		30.4 ± 6.2	29.4 ± 6.4			< 50		≥ 50	ECLIA	electrochemiluminescence (ECLIA immunoassay, Modular Analytics E170, Roche Diagnostics GmbH, Mannheim, Germany)	33.3 ± 19.1		Females: 34.3 ± 20.8 nmol/L Males: 31.7 ± 15.7 nmol/L P < 0.01				83.3%	< 50nmol/L: 30–45: 71.6% 46–60: 23.1% 61–75: 5.3%	Males: 88.8% Females: 79.9% P < 0.01
	Alsuwadia	2013	Prevalence of vitamin D deficiency in Saudi adults	Saudi Med J 2013; Vol. 34 (8)	KSA	King Saud University, Riyadh, Kingdom of Saudi Arabia, and the Renal Division (Farag, Mittal, Singh) Brigham and Women’s Hospital and Harvard Medical School, Boston, MA, United States of America.	Vit D deficiency risk factors	The present study investigated the status of Vit D among a representative population of Saudi adults	Cross-sectional	Riyadh	Screening and Early Evaluation of Kidney Disease (SEEK) 2008	2 large commercial malls in Riyadh, Saudi Arabia	March to May 2008	NM	* camps in two large commercial centers in Riyadh, the capital of the kingdom of Saudi Arabia, were conducted (total of three camps) * Screening data were collected on sociodemographic cha-racteristics, medical history and medications	No	Adults	Saudi citizen	All	488	243/245	37.43 ± 11.32	18-72		Saudi national aged ≥18	2 subjects <18 years of age, 3 pregnant women, and one with a history of kidney transplant	29.25 ± 5.72						< 50	50-72	≥ 72	ECLIA	electrochemiluminescence immunoassay (ECLIA) by Cobas machine	71.43 ± 32.88		Females: 62.75 ± 31.57 Males: 80.05 ± 31.93 P < 0.0001						F: 34.8% M: 13.4% P < 0.0001
	Ardeshir Larijani	2014	The Relation between Serum Vitamin D Levels and Blood Pressure: A Population-Based Study	Acta Medica Iranica, 2014;52(4):290-297	Iran	Endocrinology and Metabolism Research Center, Tehran University of Medical Sciences, Tehran, Iran	Blood pressure	Studying the relationship between serum vitamin D and blood pressure in a large representative sample of Iranian population	Cross-sectional	Five large cities (Tehran, Tabriz, Mashhad, Shiraz, and Booshehr)	IMOS (Iranian Multicentric Osteoporosis Study)	Home	February-March 2001	Selection of citizens of five cities of Iran (Tehran, Mashhad, Shiraz, Tabriz, and Boushehr) based on random cluster sampling	NM	Yes	Adults	Iranian urban citizens	Healthy	2451	1337/1114	All: 42.43 ± 13.9 F: 41,8 ± 13,0 M: 42,9 ± 14,9	20-70	< 50 y: 983F, 732M 50-60 y: 221F, 216M 60+ y: 133F, 166M	Iranian adults	None of them took any medications, which could affect bone metabolism, had hepatic or renal disorders, metabolic bone disease, hypercortisolism, malabsorption, sterility, oligomenorrhea, type I diabetes, type II diabetes, or malignancy. The smokers, immobile subjects for more than 1 week, alcoholics, and infertile individuals were excluded based on the report.	26.6 ± 4.7		27.6 ±5.1	25.4 ± 4.0		< 31,25	31,25-62,5	62,5-87,5	> 87,5	RIA	radioimmunoassay (BioSource-Europe)	86,75 ± 68,75		F: 88,25 ± 79,25 M: 85,25 ± 53				0.676		F: 51,5% M: 66,6%	F: 99 ( 7,4%) M: 33 (3,0%)	F: 590 (44,1%) M: 409 (36,7%)	F: 231 (17,2%) M: 296 (26,6%)
	Farhud	2019	A Comprehensive, Epidemiological and Ecological Descriptive Study on Vitamin D Status in Iran (308005 People, from 2009-2018)	Iran J Public Health, Vol. 48, No.4, Apr 2019, pp.644-654	Iran	School of Public Health, Tehran University of Medical Sciences, Tehran, Iran	Vit D status	to verify vitamin D status in 30 provinces of Iran with a glance to the age, gender, precipitation, latitude, and longitude and humidity classification of each one.	Descriptive	Nationwide	Laboratories (30 provinces)	NA	2009-2018	we collected data from 308,005 samples in a period of 10 yr (2009 to 2018). We asked different laboratories from 31 provinces of Iran to send us their data in this timespan.	Retrospective: from patients referring to the diagnostic laboratories with different medical reasons, also checkups and by physicians with different specialties, all over the country.	No	Whole population	All	All	308005	217823/85028 72,3%/27,7%	39,08 ± 19,87										< 25	25-75		75-250	NM		63,5 ± 54,8
	Gannagé-Yared	2000	Hypovitaminosis D in a Sunny Country: Relation to Lifestyle and Bone Markers	JOURNAL OF BONE AND MINERAL RESEARCH Volume 15, Number 9, 2000	Lebanon	Department of Endocrinology, Saint Joseph University, Beirut, Lebanon.	Bone health	to evaluate vitamin D status in a healthy young adult Lebanese population, 30–50 years old	Cross-sectional	Beirut, Bekaa valley	Present study	Social community centers	January and April 1999	Five different rural centers in the Bekaa valley, three urban centers in Beirut	voluntary enrollment of young adults	No	Adults	Young adults	Healthy	316	217/99	All: 40,0 ± 5,6 F: 39,4 ± 5,6 M: 41,3 ± 5,5	30-50		Lebanese adult volunteers	pregnancy or nursing within 3 years, ongoing chronic debilitating diseases or acute illnesses, and intake of vitamin D or calcium supplements or any other medication possibly interfering with the phosphocalcic metabolism	25,9 ± 4,1		25,7 ± 4,5	26,4 ± 3,2		< 12,5	< 25			RIA	radioimmunoassay (Incstar, MN, U.S.A.)	24,25 ± 17,67		F: 19 ± 14,45 M: 35,8 ± 18,6
	Gerber	2016	Validity of Self-Reported Vitamin D Deficiency among Midlife Arab Women Living in Qatar	Am J Hum Biol. 2016 March 4; 28(2): 181–185	Qatar	Weill Cornell Medical College in Qatar, Doha, Qatar Weill Cornell Medical College, New York	Vit D status	To evaluate the level of agreement between self-reported vitamin D deficiency and serum vitamin D measured within the previous calendar year.	Cross-sectional	Doha	Study of Women’s Health in Qatar (SWIQ)	9 PHCs	July 2011 through May 2012	The health centres were selected to represent geographically, east, west, north, south and central locations of the population in Qatar	Women were recruited from nine primary health centers	No	Adult women	Midlife women		523	100%/0%	49,7 ± 5,5	40-60	40-49y: 256 50-60 y : 267	40-60 years of age, were either of Qatari nationality or other Arab National, and were either Arabic or English speaking	history of bilateral oophorectomy			34,5 ± 6,0				< 50	< 75		RIA	radioimmunoassay	49,5 ± 23,2
	Gerges	2021	Vitamin D level in a sample of Egyptian females of childbearing age attending a family medicine center	Int J Clin Pract. 2020;00:e13738	Egypt	Department of Family Medicine, Facultyof Medicine, Ain Shams University, Cairo, Egypt	Vit D status	to measure Vitamin D level among Egyptian women of childbearing age	Cross-sectional		Present study	Family medicine center in Cairo	June 2018 till August 2018	NA	systematic random sample including every 5th female to collect the required sample size	No	Adult women	Childbearing age	Obese (healthy)	100	100%/0%	34 ± 8,47	19-49		(a) Adult females with age ranging between 18 and 49 years old (childbearing age). (b) Accept to participate in the study and sign the informed consent	(a) Patient with history of chronic illness including: renal impairment, diabetes mellitus and primary hyperparathyroidism. (b) Intake of any drug that interferes with bone mineral metabolism, such as glucocorticoids, anticonvulsants. (c) Patients taking vitamin D supplement or stop it for a period less than 6 months. (d) Presence of a diagnosed malignancy. (e) Pregnant or lactating females.			32,48 ± 6,57				< 30	30-50	> 50-375	EIA	enzyme immunoassay test kits of ORGENTEC Diagnostika GmbH, Germany	46,75 ± 28,25										0.43	0.44
	Göktaş	2020	Vitamin D status in the adult population of Bursa-Turkey	EUROPEAN JOURNAL OF GENERAL PRACTICE 2020, VOL. 26, NO. 1, 156–162	Turkey	dDepartment of Biostatistics, Izmir Katip Celebi University Faculty of Medicine, Izmir, Turkey	Vit D status	To evaluate the vitamin D status and its seasonal variation in the adult population of Bursa.	Cross-sectional	Bursa	Single centralised laboratory	24 family medicine centres	1 December 2017 and 30 November 2018	> 18 years who were admitted to 24 family medicine centres located in different districts of Bursa	NA	No	Adults		Any	11734	9142/2592	46.5 ± 16.9		F: 45.3 ± 16.4 M: 51.1 ± 17.9	≥ 18 years who were admitted to 24 family medicine centres located in different districts of Bursa	NM										ECLIA	Electro-ChemiLuminescence Immunoassay (Roche Cobas E170 biochemistry analyser system)	41,5 ± 28,7	Females: * Dec-Feb: 27,5 * March-May: 25,5 * June Aug: 25,7 * Sept-Nov: 37 Males: * Dec-Feb: 47,5 * March-May: 37 * June Aug: 38,5 * Sept-Nov: 57,7	F: 39,5 ± 29,2 M: 48,7 ± 24,7
	Golbahar	2013	Association of vitamin D deficiency and hyperparathyroidism with anemia: a cross-sectional study	Journal of Blood Medicine 2013:4 123–128	Bahrain	3Department of Pathology and Laboratory, Royal Medical Services, Bahrain Defense Force Hospital, Manama, Kingdom of Bahrain	Anemia	In this study, the hypothesis that vitamin D deficiency and hyperparathyroidism may be associated with anemia in a Bahraini population was tested	Cross-sectional	Manama	Present study	Bahrain Defense Force hospital		NA	healthy volunteers attending the blood bank center in Bahrain Defense Force hospital	No	Adults		Healthy	421	208/213		18-60	F: 35,7 ± 11,6 M: 34,4 ± 9,8		obesity (> 25 kg/m2), history of liver, renal, gestational, or endocrine disorder, medications that influence bone metabolism and current vitamin D and calcium intake, history of iron, folate, and vitamin B12 deficiencies, aplastic anemia, hemolytic anemia, sickle cell anemia, and thalassemia.							< 30	30-50	≥ 50	LC-MS	Ultra performance liquid chromatography tandem mass spectrometry (Waters Limited, Elstree, UK) using commercially available kits (Chromsystems Instruments and Chemicals GmbH, Grafelfing, Germany).		F: 23,7 M: 35,9	F: 22,4 ± 9,6 M: 34,1 ± 25,1
	Hekimsoy	2010	Vitamin D status among adults in the Aegean region of Turkey	BMC Public Health 2010, 10:782	Turkey	1Celal Bayar University Medical Faculty, Department of Internal Medicine, Division of Endocrinology and Metabolism, Manisa, Turkey	Vit D status	we determined the prevalence of vitamin D deficiency in adults residing in a city in the Aegean region of Turkey	Cross-sectional	Manisa (38.36° N latitude)	Present study	3 PHCs	February 2007	* The primary health care system of Turkey covered the whole population, and was organized through health center districts. * Sample groups were selected randomly from records of households of three different primary health centers (urban / semiurban / rural) using systematic sampling methods	Overall, 209 households were randomly selected, and 205,940 adults over 20 years convenient for participation in the study were asked to participate, ie. Some households had more than one adult participate in the study.	Yes (Manisa)	Adults		All	391	272/119	45,11 ± 17,28		F: 45.13 ± 17.23 y M: 45.05 ± 17.47 y 62,7% < 50 y		history of liver disease, renal failure, or cancer, or calcium or vitamin D supplement use or the presence of a parathyroid problem (n = 0)							< 50	50-75	≥ 75	HPLC	HPLC (Thermo-Finnigan, Waltham, USA) using Vitamin D3 ClinRep HPLC kits (RECIPE Chemicals+Instruments GmbH, Munich, Germany)	42,3 ± 32,7		F: 38,1 ± 28,8 M: 51,7 ± 38,7 p < 0,001								0.749	0.138
	Kaykhaei	2011	High Prevalence of Vitamin D Deficiency in Zahedan, Southeast Iran	Ann Nutr Metab 2011;58:37–41	Iran	Department of Internal Medicine, School of Medicine, Zahedan University of Medical Sciences	Vit D status	To determine the prevalence of vitamin D deficiency in Zahedan, a sunny area in southeast Iran	Cross-sectional	Zahedan	Present study	NM	June 2008 to August 2008	NM	NM	?	Adults			993	562/431	36.71 ± 14.28	20-88			NM	24.64 ± 4.98						< 50	50-75	75-375	CLIA	chemiluminescent immunoassay method using commercially available kits (DiaSorin Inc., Stillwater, Minn., USA)	34,38 ± 29,48								F: 89% M: 80,3%		0.852	0.095
	Khashayar	2011	The discriminative value of various biochemical parameters in detecting varying degrees of vitamin D deficiency in the Iranian population	Clin Lab. 2011;57(3-4):163-70.	Iran	Endocrinology & Metabolism Research Center (EMRC), Tehran University of Medical Sciences, Tehran, Iran	Vit D biomarkers	to assess the status and the discriminatory ability of serum Alk-Ph, Ca, P, and PTH in detecting hypovitaminosis D in some selected Iranian populations	Cross-sectional	Five large cities (Tehran, Tabriz, Mashhad, Shiraz, and Booshehr)	IMOS (Iranian Multicentric Osteoporosis Study)	Home	February-March 2001	Selection of citizens of five cities of Iran (Tehran, Mashhad, Shiraz, Tabriz, and Boushehr) based on random cluster sampling	NM	Yes	Adults	Iranian urban citizens	Healthy	3764	2211/1553	42,31 ± 13,63	19-76		Urban healthy Iranian adults	taking medications taht could modify bone metabolism, hepatic or renal disorders, metabolic bone disease, hypercortisolism, malabsorption, sterility, oligomenorrhea, T1D, malignancy, immobility for more than 1 week, pregnant and lactating women							< 50	50-75	> 75	RIA	Radioimmunoassay (IDS Ltd, Tyne & Wear, UK))	88,425 ± 75,875								F: 30,8% M: 19,9%		0.2611	0.387
	Khosravi-Boroujeni	2017	Prevalence and Trends of Vitamin D Deficiency among Iranian Adults: A Longitudinal Study from 2001–2013	J Nutr Sci Vitaminol, 63, 284–290, 2017	Iran	School of Medicine, Griffith University, QLD, Australia	Vit D status	to determine the current prevalence of vitamin D deficiency and insufficiency Prevalence and Trends of Vitamin D Deficiency and to examine its trend in a longitudinal study of Iranian adults with three times assessments from 2001 to 2013.	Longitudinal	Central Iran (Isfahan, Arak and Najafaba)	the Isfahan Cohort Study (ICS)	Home	2001-2013 (2001, 2007 and 2013 for serum vit D)	The study population was first stratified by their living area (urban vs rural) according to the regional population distribution derived from a national population census conducted in 1999. Census blocks were then randomly selected from each county with the probability of selection proportional to the expected number of households and divided into clusters of approximately 1000 households. Withi…	From each household one eligible individual aged ≥ 19 years was randomly selected, provided they were of Iranian nationality, mentally competent and not pregnant.	No	Adults	Central Iranian	All	370	154/216			35-45 y: N=201 45-55 y: N=113 > 55 y: N=56	≥ 35 y, Iranian nationality, mentally competent and not pregnant, available serum vit D in 3 time points	Metabolic syndrome							< 25	25-50	> 50	ELISA	Enzyme Linked Immune Sorbent Assay (ELISA; Euroimmun AG, Luebeck, Germa	2001: 52,1 2007: 54,3 2013: 62,3		F: 2001: 54,19 ± 51,12 2007: 56,34 ± 45,89 2013: 68,28 ± 51,99 M: 2001: 50,66 ± 40,12 2007: 51,38 ± 40,71 2013: 57,99 ± 41	2001: 35-45 y: 48,88 ± 39,96 45-55 y: 51,85 ± 42,70 > 65 y: 62,63 ± 82,94 2007: 35-45 y: 50,48 ± 39,21 45-55 y: 55,14 ± 29,02 > 65 y: 64,58 ± 80,26 2013: 35-45 y: 56,26 ± 39,78 45-55 y: 56,26 ± 29,44 > 65 y: 77,80 ± 78,10					(F/M): 2001: 31,2%/29,9% 2007: 27,5%/26,7% 2013: 24,2%/24,5%		2001: 30,5% 2007: 27,0% 2013: 24,4% p < 0,001	2001: 31,7% 2007: 30,7% 2013: 30,2% p=0,05
	Mehboobali	2015	High prevalence of vitamin D deficiency and insufficiency in a low income peri-urban community in Karachi	Journal of Pakistan Medical Association, 65(9), 946-949	Pakistan	1,3Department of Community Health Sciences, 2Department of Biological and Biomedical Sciences, Aga Khan University, Pakistan.	Vit D status	To determine the frequency of vitamin D deficiency and insufficiency in a low-income peri-urban population.	Cross-sectional	Karachi	Parent cohort study	Home	September 2009 to October 2010	For the parent study (February 2006 to March 2007), a sampling frame of 4000 houses was available in this locality of a population of about 53,000 subjects,9 and systematic random sampling was carried out to select houses and subsequently individuals from these houses as described in a previous publication	The nested study was conducted from a cohort of 926 healthy subjects enrolled from the low-income, unplanned settlement in Sultanabad area in eastern Karachi	?	Adults		Healthy	858	507/351	32.5 ± 10.7	18-60	F: 32,8 ± 10,1 M: 32,1 ± 11,5 p=0,32	no acute or chronic illness, were non-pregnant, and were not taking vitamin D supplements for the preceding 6 months								< 50	50 to < 75	≥ 75	ECLIA	Electrochemiluminescence immunoassay (Elecsys; Roche Diagnostics, Indianapolis)			F: 60,8 ± 19,4 M: 42,35 ± 17,275 p < 0,001						F: 76% M: 33%			F: 21% M: 47%
	Naeem	2011	Vitamin D status among population of Qassim Region, Saudi Arabia	International Journal of Health Sciences, Qassim University, Vol. 5, No. 2	KSA	Family & Community Medicine Department, College of Medicine, Qassim University, Saudi Arabia	Vit D status	to assess serum 25OHD level among healthy Saudi population of Qassim region	Cross-sectional	Qassim	Present study	PHCs	December 2010 to May 2011	Five PHCs were randomly selected: a. King Khalid Primary Health Care Centre ( Rural) b. Janoub Unizah Primary Health Care Centre ( Rural) c. Salhia Primary Health Care Centre ( Rural) d. Muntazh Primary Health Care Centre (Urban) e. Al-Rabwa Primary Health	We conducted a Cross sectional study among normal healthy subjects accompanying the patients in urban and rural Primary Health Care centers of Qassim region	No	Adults		Healthy	180	97/83	40.8	19-72	F: 38,5 y M: 43 y (F/M): 18-25 y: 10/9 26-34 y: 21/13 35-44 y: 25/14 45-54 y: 22/22 55-64 y: 9/19 65-74 y: 8/6 75+ y: 0/2	Both genders, > 18 y, accompanying patients	a) Age less than 18 years (age of consent); b) Non resident of Qassim region and expatriates; c) Subjects who were not willing to participate in the study; d) Subjects who were taking vitamin D ,Calcium with vitamin D or Multivitamins; e) Individuals who suffer from chronic diseases that affect the absorption of vitamin D such as chronic liver disease, kidney disease and other chronic diseases; f…							< 50	50 to < 75	≥ 75	EIA	Enzyme Immunoassay			F: 57,5 (32,5-155) M: 80 (27,5-250)
	Nikooyeh	2017	Vitamin D status and cardiometabolic risk factors across latitudinal gradient in Iranian adults: National food and nutrition surveillance	Nutrition and Health 2017, Vol. 23(2) 87–94	Iran	Laboratory of Nutrition Research, National Nutrition and Food Technology Research Institute and Faculty of Nutrition Sciences and Food Technology, Shahid Beheshti University of Medical Sciences, Tehran, Iran	CVD	to determine the vitamin D status in an adult population across latitudinal gradient of Iran and to investigate its possible association with their body mass index and blood lipid profile	Cross-sectional	6 regions from 29° N to 37.5° N latitude	National Food and Nutritional Surveillance Program (NFNSP)	Unclear	20 January to 20 February 2014		Subjects randomly selected from the registered population and stratified for age and gender from six regions of Iran with a latitudinal gradient from 29° N to 37.5° N	Yes	Adults		Healthy	1406	751/655	38.4 ± 8.5		F: 37,3 ± 8,3 M: 38,9 ± 8,0	apparently healthy subjects aged 19–60 y, not taking vitamin D or omega-3 supplements within the past three months, not having clinical diseases known to influence vitamin D metabolism, notably diabetes, liver or kidney disease and autoimmune disorders		27.1 + 4.7		27.7 + 4.9	26.5 + 4.3			≤ 27,5	27,5-50	> 50	EIA	enzyme-linked immunosorbent assay method (Diasource, Belgium) with the aid a plate reader (Stat Fax 3200, Awareness, Palm City, FL, USA)	26.8 ± 17.7		F: 26,4 ± 19,7 M: 27,2 ± 15,0			By region, in nmol/L West Azarbaijan (37.5° N; 45.0° E): 29,5 ± 22,2 Semnan (35,5° N; 53,3° E): 24,6 ± 15,6 Lorestan (33,4° N; 48.3° E): 28,7 ± 20,3 South Khorasan (32,8° N; 59,2° E): 26,5 ± 16,9 Khoozestan (31,3° N; 48,6° E): 24,4 ± 11,8 Fars (29,6° N; 52,5° E): 27,8 ± 19,3					0.693	0.214
	Nikooyeh	2021	Effect of latitude on seasonal variations of vitamin D and some cardiometabolic risk factors: national food and nutrition surveillance	EMHJ – Vol. 27 No. 3	Iran	1Laboratory of Nutrition Research, National Nutrition and Food Technology Research Institute and Faculty of Nutrition Sciences and Food Technology, Shahid Beheshti University of Medical Sciences, Tehran, Islamic Republic of Iran	CVD	To assess the effects of latitude and season on vitamin D status in the Iranian population and the association between vitamin D status and certain cardiometabolic risk factors	Cross-sectional	6 regions from 29° N to 37.5° N latitude	National Food and Nutrition Surveillance programme	NM	summer (August–September) and winter (February–March) during 2013–2014	* 2-stage cluster sampling design: there were 1683 clusters in West Azarbaijan, 1703 in Khoozestan, 1209 in South Khorasan, 1343 in Semnan, 1645 in Fars and 14 212 in Lorestan * From each province, 12 clusters were selected randomly using probability-proportional- to-size, based on the population data from the 2012 census.	* After the selection of clusters, 20 households were chosen per cluster. All eligible people in the selected households were included in the programme. * A sample of 1111 adults aged 19–65 years from both sexes were randomly selected from 6 regions of the country at different latitudes	Yes	Adults		Healthy	1111	614/497	38,8 ± 8,1	19-65	F: 38,5 ± 8,2 M: 39,1 ± 7,9		intake of vitamin D or omega-3 supplements within the past 3 months; use of medications that could potentially influence vitamin D metabolism within the past 3 months; any other concomitant clinical disease that could influence vitamin D metabolism (e.g. renal, hepatic, other endocrine disorders)	Summer: 26,7 ± 4,6 Winter: 27,2 ± 4,7		Summer: 26,3 ± 4,5 Winter: 26,6 ± 4,3	Summer: 27,2 ± 4,6 Winter: 27,7 ± 4,9			< 25	25-50	> 50	EIA	enzyme immunoassay (EIA, Diasource, Louvain-la-Neuve, Belgium).			F/M Summer: 40,4 ± 36,3/46,9 ± 25,5 Winter: 26,5 ± 19,3/27,4 ± 15,8		Summer: 43,4 ± 32,9 Winter: 26,9 ± 17,8 p < 0,001						Summer: 26,6% Winter: 62,4%	Summer: 43,2% Winter: 26,5%
	Omrani	2006	Effect of menopause and renal function on vitamin D status in Iranian women	Eastern Mediterranean Health Journal, Vol. 12, Nos 1/2, 2006	Iran	1Endocrine and Metabolism Research Centre, Shiraz University of Medical Sciences, Shiraz, Islamic Republic of Iran	Renal function	to determine the relationship between age, renal function (serum creatinine and estimated creatinine clearance) and BMI and parameters of the vitamin D-endocrine system in healthy women.	Cross-sectional	Shiraz	Present study	Home	January to March 2001	Women aged 20–74 years were selected by cluster randomized sampling. The Shiraz city map was divided into 40 areas. In each area, homes whose postal code ended in 0 were selected.	The selected addresses were visited and 1 woman from each was invited to participate in the study	Yes	Adult women		Healthy	676	100%/0%	42,3 ± 13,4	20-74	PostM: N=183 (56,7 ± 8,6 y) PreM: N=493 (34,4 ± 8,3 y)	Women aged 20–74 y living in Shiraz	history of fracture or metabolic bone disease; any malignancy at any age; history of thyroid, parathyroid or adrenal disease; history of drug abuse or alcoholism; any hepatic or renal disease; use of drugs which may affect bone and calcium metabolism, including estrogen, calcium, vitamin D supplements and anticonvulsant medication; oophorectomy; and gastrointestinal resection; 34 women did not me…			26,4 ± 1,9							IRA	immunoradiometric assay with the IDS gamma-B 25-hydroxyvitamin D kit (IDS, Fountain Hills, Arizona)	28,9 ± 23,0					PostM: 29,1 ± 20,0 PreM: 28,9 ± 23,9 p = 0,93
	Saad	2020	Time trends and predictors of hypovitaminosis D across the life course: 2009–2016	Metabolism Clinical and Experimental 105 (2020) 154138	Lebanon	Department of Internal Medicine, Division of Endocrinology, Calcium Metabolism and Osteoporosis Program, WHO Collaborating Center for Metabolic Bone Disorders, American University of Beirut Medical Center, Beirut, Lebanon	Vit D status	We investigated prevalence, determinants, seasonal changes, and time trends in hypovitaminosis D	Cross-sectional	Nationwide	Digitized database of the Clinical Pathology and Laboratory Medicine department	American University of Beirut -Medical Center (AUBMC)	January 1st, 2009 and July 19th, 2016	NA	NA	No	All			Total: 151705 Children: 9574 Adults: 103653 Elderly: 38478	46099/96032	Children: 11 ± 5 y Adults: 44 ± 13 y Elderly: 74 ± 6 y			Patients, from all age groups, who underwent serum 25OHD measurements at the American University of Beirut -Medical Center (AUBMC)	We excluded patientswith secondary hyperparathyroidism due to renal disease (PTH greater than upper limit of normal [76 pg/ml] with an abnormal Cr [N 1.2 mg/dL for men and N 1 mg/dL for women]), and patients with abnormal PTH dynamics (PTH N 76 pg/ml with normal Cr but serum Ca level at mid-upper limit of normal [≥ 10mg/dL]).Wealso excluded patientswith either hypocalcemia (Ca b 8.5 mg/dL) or hyp…								Several cut-offs taken		RIA / CLIA / ECLIA	* radioimmunoassay kit (IDS-RIA, Boldon UK) until September 30th, 2010 * chemiluminescence immunoassay on the DiaSorin LIAISON® analyzer Between October 1st, 2010 and June 3rd, 2013 * Roche Elecsys COBAS® (Roche Diagnostics International, Rotkreuz, Switzerland) electro-chemiluminescence platform assay since then			Adults (F/M): 64 ± 43,75/57 ± 44,25 Elderly (F/M): 82,5 ± 46,5/72,75 ± 45,25	19-49 y (N=64229): 22,7 ± 16,9 50-64 y (N=39424): 28,1 ± 18,2 ≥ 65 y (N=38478): 31.4 ± 18.5			39% at a cutoff of 20 ng/ml 29% at a cutoff of 15 ng/ml and 23% at a cutoff of 12 ng/ml
	Yeşiltepe-Mutlu	2020	Vitamin D Status Across Age Groups in Turkey: Results of 108,742 Samples from a Single Laboratory	J Clin Res Pediatr Endocrinol 2020;12(3):248-255	Turkey	1Koç University Faculty of Medicine, Department of Pediatric Endocrinology, İstanbul, Turkey	Vit D status	to determine vitamin D status in the general population in Turkey between 2011 and 2016	Cross-sectional	Nationwide	Private laboratory operating nationwide in Turkey		January 2011 and December 2016	NA	NA	No	All			108742	79293/29449												< 30	30-50	50-125	LC-MS	Liquid chromatography-tandem mass spectrometry (LCMS/MS) method, Quattro Premier QE (Waters, MA, USA), as the sum of D2 and D3 levels	54,0 ± 33,2		F: 52,5 ± 33,5 M: 58 ± 31,2	19-30 y (N=11831): 45,5 ± 29,5 31-50 y (N=36946): 50,2 ± 31,2 51-70 y (N=30675): 54,7 ± 33,5 > 70 y (N=10677): 52,7 ± 35,5	Spring: 49,0 ± 33,2 Summer: 61,2 ± 33,0 Autumn: 59,5 ± 31,2 Winter: 47,7 ± 32,2	Regional distribution available, as well as year
	Al-Daghri	2015	Dairy products consumption and serum 25-hydroxyvitamin D level in Saudi children and adults	Int J Clin Exp Pathol 2015;8(7):8480-8486	KSA	1Department of Biochemistry, Prince Mutaib Chair for Biomarkers of Osteoporosis, College of Science, King Saud University, Riyadh 11451, Saudi Arabia	Vit D status	to assess the vitamin D status and to further define the association between frequency of different dairy products consumption and vitamin D status in young and adult populations of Saudi Arabia.	Cross-sectional	Riyadh	Present study	PHCs	NM	NM	study subjects were randomly selected from different primary health care centers within Riyadh, Saudi Arabia	?	Children & adults		Healthy	565	316/249	F: 32,2 ± 0,6 M: 27,9 ± 0,8 p < 0,001				asthma, type 1 diabetes mellitus, hypertension, history of cardiac, kidney or liver disease, use medications known to affect body weight (such as steroids), afflicted by psychiatric conditions, and those taking calcium, vitamin D, or multivitamin supplements were excluded from the study			28.6±0.4	25.6±0.40			< 25	25-50	50-75	ECLIA	COBAS e-411 automated analyzer (Roche Diagnostics, Indianapolis, IN, USA)			F: 34,4 ± 1,2 M: 38,4 ± 1,1 p = 0,017						F: 50% M: 64%		F: 25,9% M: 37,7 %	F: 23,6% M: 26,4 %
	Alkhenizan	2017	The Relationship between 25 (OH) D Levels (Vitamin D) and Bone Mineral Density (BMD) in a Saudi Population in a Community-Based Setting	PLoS ONE 12(1): e0169122	KSA	Department of Family Medicine, King Faisal Specialist Hospital and Research Centre, Riyadh, Kingdom of Saudi Arabia	Bone health	to determine whether there was a correlation between vitamin D deficiency and osteoporosis in the Saudi population	Cross-sectional	Riyadh	Electronic records	Family Medicine Department at King Faisal Specialist Hospital and Research Centre (KFSH&RC) in Riyadh, Saudi Arabia		NA	The electronic health records of 1723 patients who had BMD screening and vitamin D levels documented were reviewed retrospectively	No	Adults	Patients	All	1723	1452/271			Adults: N=1130 Elderly (60+ y): N=593	Patients who had BMD screening and vitamin D levels documented	NM						< 25	25-50	50-75	> 75	NM	NM	Not mentioned, but the whole dataset is available									All: 24,8% F: 28,1% M: 20,3%	All: 36,7% F: 33,9% M: 38,7%	All: 20,7% F: 20,3% M: 22,5%
	AlQuaiz	2019	Vitamin D cutoff point in relation to parathyroid hormone: a population based study in Riyadh city, Saudi Arabia	Archives of Osteoporosis (2019) 14:22	KSA	5Prince Mutaib Chair for Biomarkers of Osteoporosis, Biochemistry Department, College of Science, King Saud University, Riyadh, Kingdom of Saudi Arabia	Vit D status	The present study was performed to estimate PTH and serum 25(OH)D values and define the best cutoff values for adequate serum levels of vitamin D (for maintaining bone health) to avoid the increase in parathyroid hormone levels (> 6.9 pmol/L).	Cross-sectional	Riyadh	Women in Saudi Arabia Health Examination Survey, WISHES	18 PHCs	December 2014 to August 2015	Eighteen primary healthcare centers (PHCCs) were randomly selected (https://www.random.org/) from the five different administrative regions of Riyadh City (north, east, west, south, and center). In addition to PHCCs, we approached five government institutions (technical institutes, college/university, and social organizations) to enroll eligible participants	Initially, 2997 Saudi adults (968 males and 2029 females) aged 30–75 years were enrolled in the "WISHES"study.	Yes	Adults			2131	1285/846	F: 42,1 ± 10,1 M: 42,7 ± 11,5		30-44 y (F/M): 795/516 45-60 y (F/M): 391/243 61-75 y (F/M): 99/87	Saudi adults 30–75 years	In this particular study, we excluded participants who had past history of osteoporosis and/or renal disease, high creatinine levels (n = 169), epileptic (n = 7), and were on osteoporosis treatment (n = 165) or taking supplements (n = 525).										ECLIA	Roche Elecsys Cobas e411 analyzer (Roche Diagnostics, GmbH, Mannheim, Germany) by means of electrochemiluminescence immunoassay.			F: 31.6 ± 16.7 M: 32.0 ± 14.4
	Alsejari	2018	Prevalence and Risk Factors of Vitamin D Deficiency among a sample of Kuwaiti population : A sociocultural Study	Coll. Antropol. 42 (2018) 2: 101–109	Kuwait	Department of Sociology and Socialwork , Kuwait University, Kuwait city, Kuwait	Vit D deficiency risk factors	This descriptive study aimed to determine the prevalence of vitamin D deficiency and related sociocultural and daily life behavior risk factors among 276 Kuwaiti adults	Cross-sectional	Nationwide	Unclear	Unclear	March 2017 to January 2018	Participants were recruited using a convenient non-random opportunistic sample from the populations living in six Kuwaiti governorates	All of the participants had attended a medical laboratory to have blood drawn for health assessment and they all had 25-hydroxyvitamin D 25(OH)D blood test levels. Participation in the study was voluntary	No	Adults			276	146/130	31,55 ± 13,52		< 22 y: N=94 23-39 y: N=116 > 40 y: N=63	Adults with measures of serum 25(OH)D available	All participants who had had a surgical intervention in the previous year were excluded							< 50	50-75	75-250			23,44 ± 10,89							% of < 50 nmol/L: < 22 y: 39,3% 23-39 y: 43,2% > 40 y: 17,5%			All: 75,7% F: 70,5% M: 81,5%	All: 13,4% F: 15,1% M: 11,5%
	Hataysal	2019	Prevalence of Vitamin D Deficiency in Healthy Adults	TJFMPC www.tjfmpc.gen.tr 2019; 13 (3)	Turkey	Selçuk Üniversitesi, Tıp Fakültesi, Biyokimya Anabilim Dalı, Konya / TÜRKİYE	Vit D status	to examine the prevalence of vitamin D deficiency in people without chronic disease or a significant risk factor and its correlates to test the hypothesis that vitamin D deficiency was common in Turkish population.	Cross-sectional	Selçuk	Data archive of the laboratory information system	Selçuk University Medicine Faculty hospital	January 2015 and December 2016	NA	The data archive of the laboratory information system was searched for a 2-year period between 2015 January and 2016 December and among 6736 subjects admitted for routine check-ups to Selçuk University Medicine Faculty hospital	No	Adults		Healthy	2007	1526/481	NM	18-65			significant cardiac, hepatic, oncologic disease, or disorders known to affect bone mineral metabolism including hyperthyroidism, hyperparathyroidism, osteomalacia or Paget’s disease. Pregnant women, patients with chronic renal failure or hospitalized patients, Patients using any drugs containing vitamin D						≤ 25 ≤ 12,5	< 50	50 to < 75	75-125	LC-MS	Liquid chromatography-tandem mass spectrometry (LC-MS/MS) performed by liquid chromatography (Shimadzu LC-20AD system (Japan)) tandem mass spectrometry (Applied Biosystems MDS SCIEX(USA) API 3200).	42,2 ± 27,2		F: 38,7 ± 26,7 M: 53,1 ± 26,1 p < 0,001		Spring: 35,8 ± 24,2 Summer: 51,0 ± 29,4 Autumn: 48,9 ± 26,5 Winter: 32,9 ± 23,8		0.679			0.331	0.348	0.2
	Hossein-Nezhad	2015	Relationship between serum Vitamin D concentration and Metabolic Syndrome among Iranian Adults Population	DARU Vol. 17, Suppl. 1 2009	Iran	Endocrinology and Metabolism Research Center, Tehran University of Medical Sciences,Tehran, Iran	MetS	to examine the nature and strength of the association between serum concentrations of vitamin D and the metabolic syndrome in a nationally representative sample of the Iranian population.	Cross-sectional	Tehran	IMOS (Iranian Multicentric Osteoporosis Study)	Home	NM	NM	Trained operators met citizens at their homes in each focus	Yes	Adults	Iranian urban citizens	Healthy	646	486/160	47,62 ± 14,46	20-79	F: 50,1 ± 13,13 M: 40,47 ± 15,7	healthy population residing in Tehran aged between 20-79 years		26.65±4.84		27.4±4.9	24.89±4.01			≤ 34,9		≥ 35	RIA	radioimmunoassay using an IDS kit (England, Immunodiagnostic Systems Limited)	31,33 ± 21,45		F: 30,92 ± 18,09 M: 32,57 ± 21,69				0.723		F: 72,0% M: 73,1%
	Hosseinpanah	2008	Association between vitamin D and bone mineral density in Iranian postmenopausal women	Bone Miner Metab (2008) 26:86–92	Iran	Obesity Research Center, Research Institute for Endocrine Sciences, Shaheed Beheshti University of Medical Sciences, P.O. Box 193-4763, Tehran, Iran	Bone health	to examine this association in a sample of healthy, free-living postmenopausal women recruited from a population-based study	Cross-sectional	Tehran	Tehran Lipid and Glucose Study (TLGS)		NM	A multistage stratified cluster random sampling technique was used to select 15 005 people aged 3 years and over from district 13 of Tehran (latitude 35°4′), the capital of Iran. The district is located in the center of Tehran, and the age distribution of its population is representative of the overall population of Tehran	We randomly extracted the codes of 245 postmenopausal women and invited them to take part in this survey	Yes	Adult women	Post-menopausal	Healthy	245	100%/0%	57,7 ± 7,0	40-80 Median (IQR): 57 (53-62)		women were community dwellers aged 40–80 years, were independent in activities of daily living and were residents in their own homes; all were independently mobile and did not use any walking aids.	use of diuretics, corticosteroids, anticonvulsants, estrogens, androgens, history of hospitalization or surgery during the past 3 months before the study, alcohol consumption, history of any hepatic, renal, adrenal, or thyroid disorders, or pancreatitis and history of consumption of supplemental vitamin D and/or calcium in the most recent 6 months		29.1 (26-32,4)	29.6 ± 4.9				< 25	25-50	≥ 50	RIA	radioimmunoassay (RIA) method [Gamma BCTDPD; IDS, Boldon, UK; coeffi cient of variation (CV) <8.9%]	73,0 ± 62,3	54,4 (IQR: 39,9-79,6) Range: 2,5-414									0.0530612	0.37551
	Isgin-Atici	2022	Interaction between Dietary Fat Intake and Metabolic Genetic Risk Score on 25-Hydroxyvitamin D Concentrations in a Turkish Adult Population	Nutrients 2022, 14, 382.	Turkey	Department of Nutrition and Dietetics, Faculty of Health Sciences, Hacettepe University, Ankara 06230, Turkey; k.isginatici@gmail.com (K.I.-A.); busraturan@hacettepe.edu.tr (B.T.-D.)	Vit D genetics	we have explored the association of the metabolic-GRS with metabolic traits and vitamin D status and explored the interaction between metabolic-GRS and dietary intake on the vitamin D status of a Turkish population.	Cross-sectional	Ankara	Present study	Department of Endocrinology and Metabolism at the Hacettepe University Hospitals, Ankara 06230, Turkey	between June and November 2017	NA	The study participants were enrolled following a physical examination by the research endocrinologists at the outpatient clinic of the Department of Endocrinology and Metabolism at the Hacettepe University Hospitals		Adults		Healthy	396	NM	NM	24-50		a routine visit to the outpatient clinic, being 24–50 years old, and with a Body Mass Index (BMI) of ≥ 18.50 kg/m2	diagnosed liver and kidney diseases, mental and psychological disorders, cancers and severe endocrine abnormalities (hypothyroidism, hyperthyroidism, hypopituitarism, etc.), as well as those who were pregnant or breastfeeding, using drugs or dietary supplements that affect body weight, or have a history of bariatric surgery							< 50		≥ 50	ELISA	ELISA kits (Dia Source, Belgium, respectively)	61,5 ± 4,2						0.459596
	Kader	2019	Evaluation of Serum Vitamin D Levels according to Gender and Age at Karapınar City: A Follow-Up Study from Turkey	Dubai Med J 2019;2:141–145	Turkey	c Department of Biostatistics, Selçuk University Faculty of Veterinary Medicine, Konya, Turkey	Vit D status	to investigate serum 25(OH)D levels in the adult population (10–91) according to age and gender in Karapınar City, Turkey.	Cross-sectional	Karapınar	medical records of patients from Karapınar State Hospital	Karapınar State Hospital	Between January 2018 and December 2018	NA	The medical records of the patients who were admitted to Karapınar State Hospital between January 2018 and December 2018 were retrospectively screened and the patient medications were evaluated		Adults	Patients	All	6774	5111/1663	NM	NM			Patients with celiac disease, chronic liver disease, stage 3, 4, 5 chronic kidney disease, vitamin D replacement therapy, and autoimmune diseases							< 25	25-75	75-100	CLIA	chemiluminescence method on Siemens Advia Centaur Classic (Siemens Healthcare Diagnostics, Tarrytown, NY, USA) using the kit (Lot 54482110) (4.2–150 ng/mL) of the same company.			F: 36,5 ± 0,5 M: 44,5 ± 0,7						Deficiency (< 25 nmol/L): F: 46,8% M: 27,9%		0.422	0.488
	Khashayar	2014	Association between vitamin D levels and BMI values in an Iranian population	Clin Lab 2014;60(3):383-9.	Iran	1 Endocrinology & Metabolism Research Center, Tehran University of Medical Sciences, Tehran, Iran	Obesity	to determine this relationship in a group of Iranian people based on the data gathered for the Iranian Multi-centric Osteo-porosis Studies (IMOS).	Cross-sectional	Five large cities (Tehran, Tabriz, Mashhad, Shiraz, and Booshehr)	IMOS (Iranian Multicentric Osteoporosis Study)	Home	February-March 2001	Selection of citizens of five cities of Iran (Tehran, Mashhad, Shiraz, Tabriz, and Boushehr) based on random cluster sampling	NM	Yes	Adults	Iranian urban citizens	Healthy	3669	2116/1553	42,08 ± 13,56		F: 41,6 ± 12,6 M: 42,7 ± 14,7	Healthy adults, 20-70 y	excluding those taking medications influencing bone metabolism, those with hepatic or renal disorders, metabolic bone disease, hypercortisolism, malabsorp-tion, sterility, oligomenorrhea, type I diabetes, malig-nancy, and immobility for more than 1 week as well as pregnant and lactating women	26.6 ± 4.8		35.0 ± 26.1	33.1 ± 20.5			≤ 50	50-75	> 75	RIA	RIA (Radio-Immuno-Assay) (IDS Ltd Kit; UK)	85,5 ± 59,7		F: 87,5 ± 65,2 M: 82,7 ± 51,2				0.46
	Masoompour	2008	Effects of age and renal function on vitamin D status in men	Arch Iranian Med 2008; 11 (4): 377 – 381	Iran	Endocrine and Metabolism Research Center, *Nemazee Hospital, Shiraz University of Medical Sciences, Shiraz, **Tehran University of Medical Sciences, Tehran, Iran.	Renal function	to determine the prevalence of hypovitaminosis D, its relation to serum PTH concentration, and renal function as a key factor in VitD activation in an urban population of normal adult men	Cross-sectional	Shiraz	Present study	Home	January through March 2001	The Shiraz city map was divided into 40 areas. In each area, houses the postal code of which ended in 0 were selected.	[The selected] addresses were visited and one man from each house was invited to participate in the study.	Yes	Adult men		Healthy	520	0%/100%	45 ± 15		20-29 y: N=110 30-39 y: N=102 40-49 y: N=103 50-59 y: N=99 60+ y: N=106	Men aged 20 – 74 years	any history of fracture or metabolic bone diseases; any malignancy at any age; history of thyroid, parathyroid, or adrenal disease; history of drug abuse or alcoholism; any hepatic or renal disease; use of drugs which may affect bone and calcium metabolism, including consumption of calcium, VitD supplements,and anticonvulsant medication; and gastrointestinal resection.	26.2±1.6					≤ 12,5	12,5-25	25-35	> 35	RIA	immunoradiometric assay with the IDS gamma-B 25-OHVitD kit (IDS, Fountain Hills, Arizona)	35 ± 17			20-29 y: 36 ± 21 30-39 y: 33 ± 17 40-49 y: 35 ± 17 50-59 y: 32 ± 15 60+ y: 35 ± 16						20-29 y: 0% 30-39 y: 0% 40-49 y: 0% 50-59 y: 1,3% 60+ y: 0%	20-29 y: 33,3% 30-39 y: 34,8% 40-49 y: 33,8% 50-59 y: 34,7% 60+ y: 31,9%	20-29 y: 29,8% 30-39 y: 33,7% 40-49 y: 30,0% 50-59 y: 29,3% 60+ y: 26,6%
	Mohammadzadeh	2020	The association between serum 25-hydroxyvitamin D level and subclinical atherosclerosis in healthy population	Curr J Neurol 2020; 19(2): 53-8	Iran	5 Department of Public Health, School of Public Health, Zanjan University of Medical Sciences, Zanjan, Iran	CVD	to investigate the association between serum vitamin D level and CIMT in Iranian population	Cross-sectional	Zanjan	Present study	Vali-e Asr Hospital, Zanjan, Iran	November 2018-March 2018	NA	100 individuals were randomly selected using convenience sampling techniques from 158 healthy outpatients who were referred to Vali-e Asr Hospital, Zanjan, Iran, and then signed the written informed consent		Adults		Healthy	100	61/39	37 ± 13	20-50	F: 36,0 ± 15,0 M: 37,0 ± 10,0	20-50-year-old healthy outpatients with no history of chronic medical diseases, drug consumption, or a risk factor that could affect carotid media thickness.	history of any known or suspected chronic disease such as history of hematologic diseases, chronic kidney diseases (CKD), liver diseases, malignancies, cardiovascular disease (CVD) or cerebrovascular accident (CVA), and immunologic disorders.			23.00 ± 3.25	23.00 ± 3.50			< 50	50-80	> 100	ECLIA	electrochemiluminescence Immunoassay (ECLIA)			F: 30,7 ± 24 M: 49,2 ± 42,4 p=0,018								0.3	0.53
	Pourhashem	2012	Prevalence of osteoporosis and its association with serum vitamin D level in older people in Amirkola, North of Iran	Caspian J Intern Med 2012; 3(1): 347-353	Iran	Babol University of Medical Sciences, Babol, Iran.	Bone health	to examine the prevalence of osteoporosis and the relationship between bone mineral density and serum vitamin D level among the elderly people in Amirkola, Babol.	Cross-sectional	Amirkola, Babol	Amirkola Health and Ageing Project (AHAP)	Home	NM	NA	60 years old and over were recruited by calling them personally, randomly selected from the list of elderly people living in this city registered at Amirkola Health Care Center.	No	Elderly		NM	193	88/105	68,39 ± 6,17	60-88	F: 67,69 ± 6,20 M: 68,97 ± 7,08	≥ 60 y	NM							< 50	50-75	≥ 75	ELISA	NM	50,9 ± 42,4		F: 52,6 ± 47,4 M: 49,3 ± 37,5								All: 76,8% F: 73,9% M: 79,8%	All: 13,7% F: 15,2% M: 12,9%
	Sadat-Ali	2014	Assessment of low vitamin D among Saudi Arabians. Did we overshoot the runway?	Saudi Med J 2014; Vol. 35 (10): 1243-1249	KSA	Department of Orthopedic Surgery, College of Medicine, King Fahd Hospital of the University, University of Dammam, Dammam, Kingdom of Saudi Arabia	Vit D methods	The objective of this study is to compare the performance of the CLIA assay method used at our hospital with the radio-immuno assay (RIA) and the LCMS/MS assay methods among a sample of the Saudi population.	Cross-sectional	Al-Khobar	Present study	King Fahd Hospital of the University	between January 2011 and December 2012	NA	Convenient available sample of patients who attended the orthopedic, endocrinology, or obstetrics gynecology clinics during the study period were invited to participate		Adults	Patients	NM	200	150/50	45.7 ± 16.1		F: 44,8 ± 15,7 M: 48,1 ± 17,1	Adult male and female Saudi patients aged 18 years or older who attended the orthopedic, endocrinology, or obstetrics gynecology clinics during the study period were invited to participate	presence of organ failure or disease that affects vitamin D metabolism, use of vitamin D supplements, or use of medications that alter vitamin D metabolism and refusal to consent for the study. A data collection sheet was used to collect information such as age, gender, disease conditions, medications used, dietary habits, and history of osteoporosis or fracture.							< 50	50-75	≥ 75	CLIA RIA LC-MS/MS	CLIA: DiaSorin (Liaison®, Saluggia, Italy) analyzer RIA: Gamma-B, 25-hydroxyvitamin D RIA (IDS, Boldon, UK) LC-MS/MS: API 3000 triple-quadrupole mass spectrometer (Applied Biosystems/MDS Sciex, AB Framingham, MA, USA)	CLIA: 34,65 ± 31,63 RIA: 41,50 ± 31,18 LC-MS/MS: 54,13 ± 34,25										CLIA: 80,8% RIA: NM LC-MS/MS: 57,3%
	Safari	2017	Prevalence of vitamin D deficiency and its relationship with metabolic syndrome markers and lifestyle in the adult population in a sunny tropical region	J Health Sci Surveillance Sys April 2017; Vol 5; No 2	Iran	1School of Nutrition and Food Sciences, Shiraz University of Medical Sciences, Shiraz, Iran	Mets	to assess the serum level of VIT D in adult population in a sunny tropical region (Lamerd City in the south of Iran), and its relationship with metabolic syndrome markers and lifestyle.	Cross-sectional	Lamerd	Present study	Medical service centers	NM	To select medical service center, we used a one-stage cluster sampling method.	the participants were recruited from 12 selected medical service centers in urban areas from Lamerd city		Adults	Patients	NM	210	146/64	35,8 ± 10,8	20-70	F: 35,52 ± 11,46 M: 36,59 ± 9,29	Adults aged 20 -70 years who were fully under medical services of a related insurance	NM			27.15±5.33	27.29±4.96			< 50			ELISA	ELISA method (IDS KIT)			F: 52,93 ± 50,13 M: 65,83 ± 51,68 p=0,09
	Yammine	2016	The status of serum vitamin D in the population of the United Arab Emirates	EMHJ • Vol. 22 No. 9 • 2016	UAE	1Foot and Hand Clinic, Center for Evidence-Based Anatomy, Sport and Orthopaedic Research, Beirut, Lebanon	Vit D status	to generate overall, sex-based, age-based and nationality-based prevalence estimates of vitamin D status among the local population and the residents of Dubai from a very large sample.	Cross-sectional	Dubai	hospital laboratory’s information system	Emirates Hospital	between February 2012 and January 2014	NA	NM	No	All	Patients	NM	7924	5506/2418	37		0-16 y: N=425 17-31 y: N=1944 32-46 y: N=4097 > 47 y: N=1458	NM	NM							< 75	75-125	> 125	IMF	immunofluorescence (Liaison XL)	49,75 ± 28,25		F: 49,50 ± 28,23 M: 51,50 ± 28,25	0-16 y: 55,75 ± 0,25 17-31 y: 44,50 ± 28,50 32-46 y: 49,50 ± 27,50 > 47 y: 55,25 ± 28,75							0.854	0.125
	Ehrampoush	2021	The association of vitamin D levels and insulin resistance	Clinical Nutrition ESPEN 42 (2021) 325e332	Iran	Noncommunicable Diseases Research, Fasa University of Medical Sciences, Fasa, Iran	MetS	to investigate the effect of vitamin D status on insulin resistance	Cross-sectional		Present study	University-affiliated Nutrition Counselling Clinic	April 2017 to January 2018	NA	The study samples were randomly selected from the people referring to a university-affiliated Nutrition Counselling Clinic from April 2017 to January 2018 following a public call in Tehran	No	Adults		All	2160	1057/1103	39,8 ± 10,8			The informed consent to take part in the study was the inclusion criterion for the participants	affliction with diseases impacting on the metabolic status of the patients (e.g., cancer, previously known diabetes, liver diseases, and thyroid disorders) and being on a specific diet or use of chemotherapy, diabetes, and lipid-lowering drugs.						< 12,5	12,5-25	25-50	> 50	ELISA	commercial kit (Cayman Co.) and ELISA method	23,1 ± 9,1
	Moini	2015	Comparison of 25-hydroxyvitamin D and Calcium Levels between Polycystic Ovarian Syndrome and Normal Women	International Journal of Fertility and Sterility Vol 9, No 1, Apr-Jun 2015, Pages: 1-8	Iran	2. Department of Endocrinology and Female Infertility at Reproductive Biomedicine Research Center, Royan Institute for Reproductive Biomedicine, ACECR, Tehran, Iran	Vit D status	to compare 25(OH)D level between 117 normal and 125 untreated PCOS cases	Cross-sectional	Tehran	Present study	Arash Hospital, Tehran, Iran	2011-2012	NA	All women in 16-44 age group (reproductive age) were recruited from our clinic in Arash Hospital, Tehran		Adult women		PCOS / healthy	117	100%/0%	30.82 ± 7.12			Women 16-44 attending the clinic	Women with congenital adrenal hyperplasia, hyperprolactinemia, hyperparathyroidism, and androgen secretory tumors were excluded			24.41 ± 3.88			< 25	25 to < 50	50-75	> 75	ELISA	enzyme-linked immunosorbent assay (ELISA, IDS, Boldon, UK)	9.29 ± 7.35									0.684	0.2399	0.034
[truncated: 14 more columns]

## Sheet: Supp Table 3
Machuron et al Vitamin D nutritional status in the Middle East and North Africa region: a systematic review and meta-analysis
		N	%
	Iran	17	0.414634
	KSA	10	0.243902
	Turkey	6	0.146341
	Lebanon	2	0.0487805
	UAE	1	0.0243902
	Bahrain	1	0.0243902
	Egypt	1	0.0243902
	Kuwait	1	0.0243902
	Pakistan	1	0.0243902
	Qatar	1	0.0243902
	Total	41
							Origin of the population samples in the selected studies. KSA: Kingdom of Saudi Arabia; UAE: United Arab Emirates.
